# Supplementary material for: Peptide Conjugate on Multilayer Graphene Oxide Film for the Osteogenic Differentiation of Human Wharton’s Jelly-Derived Mesenchymal Stem Cells
Source: Polymers (Basel). 2021 Sep 26;13(19):3290. doi: 10.3390/polym13193290 (PMC8512023; doi:10.3390/polym13193290)
Supplement: Supplementary file 1 [file polymers-13-03290-s001.zip]

Archive with 1 entries (1 files):
- polymers-1356368-supplementary.pdf
